# Supplementary material for: Evidence-based complementary and alternative medicine conventional surgery combined with traditional Chinese medicinal retention enema for tubal obstructive infertility: A systematic review and meta-analysis
Source: PLoS One. 2023 May 18;18(5):e0285859. doi: 10.1371/journal.pone.0285859 (PMC10194984; doi:10.1371/journal.pone.0285859)
Supplement: S1 Data — (XLSX) [file pone.0285859.s002.xlsx]

## Sheet: Sheet1
Name	Year	pregnancy	efficiency	ectopic pregnancy
Changying Chen	2011	1
Chunling Xu	2022	1
Cui Ling	2021	1	1
Dan Qu	2016	1
Dan Wu	2017	1		1
Dongqiong Chen	2015		1
Fu Zhang	2012	1	1
Fan Chen	2022	1		1
Guiying Shen	2012	1
Guna He	2014	1		1
Haiyan Ji	2014	1	1
Hong Xu	2019	1		1
Huali Zhao	2014	1	1
Huaying Chen	2003	1
Jieying Tong	2008	1	1
Jinxia Chen	2019	1	1
Junbo Zhang	2018	1	1
Juying Lin	2006	1	1
Lingjuan Zhao	2008	1
Lin Qi	2013	1
Lixia Gao	2017	1	1
Meidong Rao	2008	1	1
Piaopiao Xie	2006	1	1
Ping Yang	2012	1	1
Qingfeng Jin	2021	1	1	1
Qiuhuai Huang	2015	1	1
Qiulan Liu	2012	1	1
Ronghua Sun	2016	1
Ruqin Wang	2015	1	1
Shaolian Liu	2016		1
Shuimei Li	2019	1		1
Shujie Sun	2008	1	1
Sumin Li	2013	1	1
Wenli Liang	2012	1
Xiaobing Huang	2013	1
Xiaoqin Duan	2002	1		1
Xiaoqing Xu	2017	1
Xiaoyong Zhang	2017	1		1
Xiuping Ju	2011	1		1
Xiyang Lu	2014	1		1
Xueru Xu	2016	1	1	1
Yanfeng Liao	2019	1	1
Yanhua Liu	2016	1
Yanli Zhang	2008	1		1
Yaqing Yue	2018	1
Ye Zhao	2015	1		1
Yuanyuan Wu	2012	1	1	1
Yulan Bai	2011	1	1
Yunlian Yu	2013	1		1
Yuping Zhou	2013	1	1

## Sheet: pregnancy
Name	Year	event experi	total experi	event control	total control	noevent experi	noevent control
Changying Chen	2011	59	81	55	101					Cui Ling	2021	12	34	5	34
Chunling Xu	2022	24	42	5	42					Fei Zhang	2012	20	42	9	41
Cui Ling	2021	12	34	5	34	22	29
Dan Qu	2016	42	60	30	60					Huali Zhao	2014	18	60	11	58
Dan Wu	2017	21	40	9	33					Juying Tong	2008	28	47	22	46
Fan Chen	2022	16	30	9	32					Jinxia Chen	2019	14	24	3	24
Fei Zhang	2012	20	42	9	41	22	32
Guiying Shen	2012	41	60	26	50					Juying Lin	2006	25	35	17	33
Guna He	2014	22	40	6	40					Lixia Gao	2017	9	20	2	20
Haiyan Ji	2014	31	35	20	35	4	15
Hong Xu	2019	32	52	19	52					Piaopiao Xie	2006	43	50	26	50
Huali Zhao	2014	18	60	11	58	42	47
Huaying Chen	2003	32	60	25	60					Qingfeng Jin	2021	21	38	9	37
Jieying Tong	2008	28	47	22	46	19	24
Jinxia Chen	2019	14	24	3	24	10	21
Junbo Zhang	2018	23	46	12	46	23	34
Juying Lin	2006	25	35	17	33	10	16
Lingjuan Zhao	2008	30	68	12	68					Shujie Sun	2008	16	34	5	34
Lin Qi	2013	37	49	25	49					Sumin Li	2013	38	71	25	53
Lixia Gao	2017	9	20	2	20	11	18
Meidong Rao	2008	19	30	9	30	11	21
Piaopiao Xie	2006	43	50	26	50	7	24
Ping Yang	2012	22	35	13	35	13	22
Qingfeng Jin	2021	21	38	9	37	17	28
Qiuhuai Huang	2015	17	41	8	41	24	33
Qiulan Liu	2012	8	30	2	30	22	28
Ronghua Sun	2016	7	31	3	30
Ruqin Wang	2015	37	50	23	50	13	27
Shuimei Li	2019	30	53	17	53
Shujie Sun	2008	16	34	5	34	18	29
Sumin Li	2013	38	71	25	53	33	28
Wenli Liang	2012	27	40	12	40
Xiaobing Huang	2013	28	43	24	45
Xiaoqin Duan	2002	23	30	13	30
Xiaoqing Xu	2017	26	30	16	31	4	15
Xiaoyong Zhang	2017	39	78	16	66
Xiuping Ju	2011	44	72	26	72
Xiyang Lu	2014	25	30	17	30
Xueru Xu	2016	27	40	15	40	13	25
Yanfeng Liao	2019	27	43	18	43	16	25
Yanhua Liu	2016	25	53	14	53
Yanli Zhang	2008	28	40	12	40
Yaqing Yue	2018	29	50	17	50
Ye Zhao	2015	15	30	7	30
Yuanyuan Wu	2012	38	70	20	70	32	50
Yulan Bai	2011	25	40	12	40	15	28
Yunlian Yu	2013	23	40	12	36
Yuping Zhou	2013	46	52	30	52	6	22
Name		Year	event experi	total experi	event control	total control	Name	event experi	total experi	event control	total control		Name	event experi	total experi	event control	total control
Cui Ling		2021	12	34	5	34	Cui Ling 2021	12	34	5	34		Cui Ling 2021	12	34	5	34
Fei Zhang		2012	20	42	9	41	Fei Zhang 2012	20	42	9	41		Fei Zhang 2012	20	42	9	41
Haiyan Ji		2014	31	35	20	35	Haiyan Ji 2014	31	35	20	35		Haiyan Ji 2014	31	35	20	35
Huali Zhao		2014	18	60	11	58	Huali Zhao 2014	18	60	11	58		Huali Zhao 2014	18	60	11	58
Jieying Tong		2008	28	47	22	46	Jieying Tong 2008	28	47	22	46		Jieying Tong 2008	28	47	22	46
Jinxia Chen		2019	14	24	3	24	Jinxia Chen 2019	14	24	3	24		Jinxia Chen 2019	14	24	3	24
Junbo Zhang		2018	23	46	12	46	Junbo Zhang 2018	23	46	12	46		Junbo Zhang 2018	23	46	12	46
Juying Lin		2006	25	35	17	33	Juying Lin 2006	25	35	17	33		Juying Lin 2006	25	35	17	33
Lixia Gao		2017	9	20	2	20	Lixia Gao 2017	9	20	2	20		Lixia Gao 2017	9	20	2	20
Meidong Rao		2008	19	30	9	30	Meidong Rao 2008	19	30	9	30		Meidong Rao 2008	19	30	9	30
Piaopiao Xie		2006	43	50	26	50	Piaopiao Xie 2006	43	50	26	50		Piaopiao Xie 2006	43	50	26	50
Ping Yang		2012	22	35	13	35	Ping Yang 2012	22	35	13	35		Ping Yang 2012	22	35	13	35
Qingfeng Jin		2021	21	38	9	37	Qingfeng Jin 2021	21	38	9	37		Qingfeng Jin 2021	21	38	9	37
Qiuhuai Huang		2015	17	41	8	41	Qiuhuai Huang 2015	17	41	8	41		Qiuhuai Huang 2015	17	41	8	41
Qiulan Liu		2012	8	30	2	30	Qiulan Liu 2012	8	30	2	30		Qiulan Liu 2012	8	30	2	30
Ronghua Sun		2016	7	31	3	30	Ronghua Sun 2016	7	31	3	30		Ronghua Sun 2016	7	31	3	30
Shujie Sun		2008	16	34	5	34	Shujie Sun 2008	16	34	5	34		Shujie Sun 2008	16	34	5	34
Sumin Li		2013	38	71	25	53	Sumin Li 2013	38	71	25	53		Sumin Li 2013	38	71	25	53
Xueru Xu		2016	27	40	15	40	Xueru Xu 2016	27	40	15	40		Xueru Xu 2016	27	40	15	40
Yanfeng Liao		2019	27	43	18	43	Yanfeng Liao 2019	27	43	18	43		Yanfeng Liao 2019	27	43	18	43
Yuanyuan Wu		2012	38	70	20	70	Yuanyuan Wu 2012	38	70	20	70		Yuanyuan Wu 2012	38	70	20	70
Yulan Bai		2011	25	40	12	40	Yulan Bai 2011	25	40	12	40		Yulan Bai 2011	25	40	12	40
Yuping Zhou		2013	46	52	30	52	Yuping Zhou 2013	46	52	30	52		Yuping Zhou 2013	46	52	30	52

## Sheet: efficiency
Name	Year	event experi	total experi	event control	total control	noevent experi	noevent control
Chunling Xu	2022	41	42	33	42	1	9
Cui Ling	2021	31	34	23	34	3	11
Dan Qu	2016	46	60	38	60	14	22
Dongqiong Chen	2015	34	40	30	40	6	10
Fei Zhang	2012	36	42	27	41	6	14
Haiyan Ji	2014	34	35	26	35	1	9
Huali Zhao	2014	56	60	43	58	4	15
Jieying Tong	2008	43	47	34	46	4	12
Jinxia Chen	2019	20	24	8	24	4	16
Junbo Zhang	2018	45	46	38	46	1	8
Juying Lin	2006	32	35	27	33	3	6
Lingjuan Zhao	2008	61	68	64	68	4	7
Lixia Gao	2017	16	20	5	20	4	15
Meidong Rao	2008	28	30	25	30	2	5
Piaopiao Xie	2006	49	50	42	50	1	8
Ping Yang	2012	30	35	24	35	5	11
Qingfeng Jin	2021	37	38	30	37	1	7
Qiuhuai Huang	2015	40	41	35	41	1	6
Qiulan Liu	2012	22	30	16	30	8	14
Ruqin Wang	2015	48	50	39	50	2	11
Shaolian Liu	2016	57	65	48	65	8	17
Shujie Sun	2008	32	34	20	34	2	14
Sumin Li	2013	64	71	43	53	7	10
Wenli Liang	2012	37	40	34	40	3	6
Xiaoqing Xu	2017	28	30	22	31	2	9
Xueru Xu	2016	38	40	31	40	2	9
Yanfeng Liao	2019	37	43	28	43	6	15
Yuanyuan Wu	2012	58	70	39	70	12	31
Yulan Bai	2011	38	40	28	40	2	12
Yuping Zhou	2013	50	52	40	52	2	12
								Name		Year	event experi	total experi	event control	total control	noevent experi	noevent control		Name	event experi	total experi	event control	total control	noevent experi	noevent control
								Cui Ling		2021	31	34	23	34	3	11		Cui Ling 2021	31	34	23	34	3	11
								Fei Zhang		2012	36	42	27	41	6	14		Fei Zhang 2012	36	42	27	41	6	14
								Haiyan Ji		2014	34	35	26	35	1	9		Haiyan Ji 2014	34	35	26	35	1	9
								Huali Zhao		2014	56	60	43	58	4	15		Huali Zhao 2014	56	60	43	58	4	15
								Jieying Tong		2008	43	47	34	46	4	12		Jieying Tong 2008	43	47	34	46	4	12
								Jinxia Chen		2019	20	24	8	24	4	16		Jinxia Chen 2019	20	24	8	24	4	16
								Junbo Zhang		2018	45	46	38	46	1	8		Junbo Zhang 2018	45	46	38	46	1	8
								Juying Lin		2006	32	35	27	33	3	6		Juying Lin 2006	32	35	27	33	3	6
								Lixia Gao		2017	16	20	5	20	4	15		Lixia Gao 2017	16	20	5	20	4	15
								Meidong Rao		2008	28	30	25	30	2	5		Meidong Rao 2008	28	30	25	30	2	5
								Piaopiao Xie		2006	49	50	42	50	1	8		Piaopiao Xie 2006	49	50	42	50	1	8
								Ping Yang		2012	30	35	24	35	5	11		Ping Yang 2012	30	35	24	35	5	11
								Qingfeng Jin		2021	37	38	30	37	1	7		Qingfeng Jin 2021	37	38	30	37	1	7
								Qiuhuai Huang		2015	40	41	35	41	1	6		Qiuhuai Huang 2015	40	41	35	41	1	6
								Qiulan Liu		2012	22	30	16	30	8	14		Qiulan Liu 2012	22	30	16	30	8	14
								Ruqin Wang		2015	48	50	39	50	2	11		Ruqin Wang 2015	48	50	39	50	2	11
								Shujie Sun		2008	32	34	20	34	2	14		Shujie Sun 2008	32	34	20	34	2	14
								Sumin Li		2013	64	71	43	53	7	10		Sumin Li 2013	64	71	43	53	7	10
								Xueru Xu		2016	38	40	31	40	2	9		Xueru Xu 2016	38	40	31	40	2	9
								Yanfeng Liao		2019	37	43	28	43	6	15		Yanfeng Liao 2019	37	43	28	43	6	15
								Yuanyuan Wu		2012	58	70	39	70	12	31		Yuanyuan Wu 2012	58	70	39	70	12	31
								Yulan Bai		2011	38	40	28	40	2	12		Yulan Bai 2011	38	40	28	40	2	12
								Yuping Zhou		2013	50	52	40	52	2	12		Yuping Zhou 2013	50	52	40	52	2	12
								Name	event experi	total experi	event control	total control	noevent experi	noevent control
								Cui Ling 2021	31	34	23	34	3	11
								Fei Zhang 2012	36	42	27	41	6	14
								Haiyan Ji 2014	34	35	26	35	1	9
								Huali Zhao 2014	56	60	43	58	4	15
								Jieying Tong 2008	43	47	34	46	4	12
								Jinxia Chen 2019	20	24	8	24	4	16
								Junbo Zhang 2018	45	46	38	46	1	8
								Juying Lin 2006	32	35	27	33	3	6
								Lixia Gao 2017	16	20	5	20	4	15
								Meidong Rao 2008	28	30	25	30	2	5
								Piaopiao Xie 2006	49	50	42	50	1	8
								Ping Yang 2012	30	35	24	35	5	11
								Qingfeng Jin 2021	37	38	30	37	1	7
								Qiuhuai Huang 2015	40	41	35	41	1	6
								Qiulan Liu 2012	22	30	16	30	8	14
								Ruqin Wang 2015	48	50	39	50	2	11
								Shujie Sun 2008	32	34	20	34	2	14
								Sumin Li 2013	64	71	43	53	7	10
								Xueru Xu 2016	38	40	31	40	2	9
								Yanfeng Liao 2019	37	43	28	43	6	15
								Yuanyuan Wu 2012	58	70	39	70	12	31
								Yulan Bai 2011	38	40	28	40	2	12
								Yuping Zhou 2013	50	52	40	52	2	12

## Sheet: ectopic pregnancy
Name	Year	event experi	total experi	event control	total control	noeventexperi	noeventcontrol
Dan Wu	2017	2	23	11	33	21	22
Fan Chen	2022	1	17	3	12	16	9
Guna He	2014	5	27	1	7	22	6
Hong Xu	2019	4	32	6	19	28	13
Qingfeng Jin	2021	1	22	1	10	21	9
Shuimei Li	2019	1	31	4	21	30	17
Xiaoqin Duan	2002	0	23	1	14	23	13
Xiaoyong Zhang	2017	3	43	4	21	40	17
Xiuping Ju	2011	4	48	8	34	44	26
Xiyang Lu	2014	0	25	3	20	25	17
Xueru Xu	2016	3	30	6	21	27	15
Yanli Zhang	2008	5	33	6	18	28	12
Ye Zhao	2015	2	17	4	11	15	7
Yuanyuan Wu	2012	7	45	12	32	38	20
Yunlian Yu	2013	1	24	1	13	23	12
								Name		Year	event experi	total experi	event control	total control	noeventexperi	noeventcontrol		Name	event experi	total experi	event control	total control	noeventexperi	noeventcontrol
								Qingfeng Jin		2021	1	22	1	10	21	9		Qingfeng Jin 2021	1	22	1	10	21	9
								Xueru Xu		2016	3	30	6	21	27	15		Xueru Xu 2016	3	30	6	21	27	15
								Yuanyuan Wu		2012	7	45	12	32	38	20		Yuanyuan Wu 2012	7	45	12	32	38	20
								Name	event experi	total experi	event control	total control	noeventexperi	noeventcontrol
								Qingfeng Jin 2021	1	22	1	10	21	9
								Xueru Xu 2016	3	30	6	21	27	15
								Yuanyuan Wu 2012	7	45	12	32	38	20

## Sheet: subgroup
Name	Surgical options	Treatment time	follow-up	TCM retention enema’time	Insertion depth	event experi	total experi	event control	total control	noevent experi	noevent control			Surgical options	Treatment time	follow-up	TCM retention enema’time	Insertion depth
Cui Ling 2021	4	1	2	2	2	12	34	5	34	22	29			hysteroscopy laparoscopy 1	＜3月	≤6 1	≤30 1	＜15cm 1
Fei Zhang 2012	4	2	2	2	2	20	42	9	41	22	32			hysteroscopy 2	≥3m	＞6 2	＞30 2	＞ 15cm 2
Haiyan Ji 2014	4	1	2	1		31	35	20	35	4	15			Laparoscope 3
Huali Zhao 2014	4	2	1			18	60	11	58	42	47			Conventional Hydrotubation 4
Jieying Tong 2008	3	1	2			28	47	22	46	19	24
Jinxia Chen 2019	1	2	2			14	24	3	24	10	21
Junbo Zhang 2018	2	2	1			23	46	12	46	23	34
Juying Lin 2006	4	1	2	2	2	25	35	17	33	10	16
Lixia Gao 2017	4	2	2			9	20	2	20	11	18
Meidong Rao 2008	2	2	2	2		19	30	9	30	11	21
Piaopiao Xie 2006	4	1	2	2	2	43	50	26	50	7	24
Ping Yang 2012	3	1	2	1		22	35	13	35	13	22
Qingfeng Jin 2021	2	2	1	2	1	21	38	9	37	17	28
Qiuhuai Huang 2015	3	2	1			17	41	8	41	24	33
Qiulan Liu 2012	2	1	2	2	1	8	30	2	30	22	28
Ronghua Sun 2016	2	2	1			7	31	3	30	24	27
Shujie Sun 2008	4	2	2	2	2	16	34	5	34	18	29
Sumin Li 2013	1	2	2	1		38	71	25	53	33	28
Xueru Xu 2016	4	2	2	2	2	27	40	15	40	13	25
Yanfeng Liao 2019	1	2	2	2		27	43	18	43	16	25
Yuanyuan Wu 2012	3	1	2		2	38	70	20	70	32	50
Yulan Bai 2011	4	1	2			25	40	12	40	15	28
Yuping Zhou 2013	3	2	2	1		46	52	30	52	6	22
																									Heterogeneity
																				subgroups	number of studies	RR	Z	P	I2	P
																			Surgical options	hysteroscopy laparoscopy	3	1.59[0.94,2.69]	1.73	0.08	0.662	0.05
																				hysteroscopy	5	2.21[1.59,3.07]	4.71	＜0.001	0	0.92
																				laparoscopy	5	1.62[1.35,1.94]	5.2	＜0.001	0	0.54
																				Conventional Hydrotubation	10	1.83[1.56,2.15]	7.44	＜0.001	0	0.57
																			treatment time	＜3months	9	1.68[1.45,1.94]	6.88	＜0.001	0	0.61
																				≥3months	14	1.81[1.57,2.10]	8	＜0.001	0.2138	0.22
																			Follow-up time	≤6 months	5	1.97[1.44,2.68]	4.29	＜0.001	0	0.95
																				＞6 months	18	1.71[1.54,1.91]	9.65	＜0.001	0.1849	0.23
																			TCM retention enema’time	≤30 minutes	4	1.43[1.21,1.7]	4.22	＜0.001	0	0.46
																				＞30 minutes	10	1.87[1.59,2.21]	7.39	＜0.001	0	0.59
																			Insertion depth	＜15cm	2	2.58[1.43,4.65]	3.16	＜0.001	0	0.48
																				＞15cm	7	1.84[1.54,2.21]	6.64	＜0.001	0	0.59

## Sheet: Sheet3
Name	Surgical options	Treatment time	follow-up	TCM retention enema’time	Insertion depth	event experi	total experi	event control	total control
Cui Ling 2021	Conventional Hydrotubation	＜1 months	＞6 months	＞30 minutes	＞15cm	12	34	5	34
Fei Zhang 2012	Conventional Hydrotubation	≥3 months	＞6 months	＞30 minutes	＞15cm	20	42	9	41
Haiyan Ji 2014	Conventional Hydrotubation	＜1 months	＞6 months	≤30 minutes		31	35	20	35
Huali Zhao 2014	Conventional Hydrotubation	≥3 months	≤6 months			18	60	11	58
Jieying Tong 2008	Laparoscope	1-3 months	＞6 months			28	47	22	46
Jinxia Chen 2019	hysteroscopy laparoscopy	≥3 months	＞6 months			14	24	3	24
Junbo Zhang 2018	hysteroscopy	≥3 months	≤6 months			23	46	12	46
Juying Lin 2006	Conventional Hydrotubation	＜1 months	＞6 months	＞30 minutes	＞15cm	25	35	17	33
Lixia Gao 2017	Conventional Hydrotubation	≥3 months	＞6 months			9	20	2	20
Meidong Rao 2008	hysteroscopy	≥3 months	＞6 months	＞30 minutes		19	30	9	30
Piaopiao Xie 2006	Conventional Hydrotubation	＜1 months	＞6 months	＞30 minutes	＞15cm	43	50	26	50
Ping Yang 2012	Laparoscope	＜1 months	＞6 months	≤30 minutes		22	35	13	35
Qingfeng Jin 2021	hysteroscopy	≥3 months	≤6 months	＞30 minutes	＜15cm	21	38	9	37
Qiuhuai Huang 2015	Laparoscope	≥3 months	≤6 months			17	41	8	41
Qiulan Liu 2012	hysteroscopy	1-3 months	＞6 months	＞30 minutes	＜15cm	8	30	2	30
Ronghua Sun 2016	hysteroscopy	≥3 months	≤6 months			7	31	3	30
Shujie Sun 2008	Conventional Hydrotubation	≥3 months	＞6 months	＞30 minutes	＞15cm	16	34	5	34
Sumin Li 2013	hysteroscopy laparoscopy	≥3 months	＞6 months	≤30 minutes		38	71	25	53
Xueru Xu 2016	Conventional Hydrotubation	≥3 months	＞6 months	＞30 minutes	＞15cm	27	40	15	40
Yanfeng Liao 2019	hysteroscopy laparoscopy	≥3 months	＞6 months	＞30 minutes		27	43	18	43
Yuanyuan Wu 2012	Laparoscope	1-3 months	＞6 months		＞15cm	38	70	20	70
Yulan Bai 2011	Conventional Hydrotubation	1-3 months	＞6 months			25	40	12	40
Yuping Zhou 2013	Laparoscope	≥3 months	＞6 months	≤30 minutes		46	52	30	52
